# Supplementary material for: Particulate matter-attributable mortality and relationships with carbon dioxide in 250 urban areas worldwide
Source: Sci Rep. 2019 Aug 9;9:11552. doi: 10.1038/s41598-019-48057-9 (PMC6689059; doi:10.1038/s41598-019-48057-9)
Supplement: Supplementary file 2 — Supplemental Data [file 41598_2019_48057_MOESM2_ESM.csv]

Publication:	Anenberg, S.C., P. Achakulwisut, M. Brauer, D. Moran, J.S. Apte, D. Henze (2019) Particulate matter, carbon dioxide, and mortality in 250 urban areas worldwide. Scientific Reports, in review.
Authors:	Susan Anenberg, Pattanun Achakulwisut, Michael Brauer, Daniel Moran, Joshua Apte, Daven Henze
Download:	10.6084/m9.figshare.7871747
Updated:	1-Apr-19
Supplementary Data:	City ID, cities within each urban area cluster, GBD2017 region and superregion; and 2016 results for population; PM2.5 attributable deaths and 95% confidence intervals; and percent of deaths from ischemic heart disease (IHD), stroke, chronic obstructive pulmonary disease (COPD), lung cancer (LC), lower respiratory infection (LRI)
Contact:	Susan Anenberg, George Washington University, sanenberg@gwu.edu
Estimates are rounded to two or three significant figures.
id	city	cluster	lat	lon	country	iso3c	gbd_region	gbd_superregion	pop.2016	popw.pm	pmdeaths	pct_ihd	pct_stroke	pct_copd	pct_lc	pct_lri	pmdeaths_2.5prctl	pmdeaths_97.5prctl
12827	Guangzhou	Jiangmen-Foshan-Guangzhou-Shenzhen-Huizhou-Dongguan	23.1449813	113.3250101	China	CHN	East Asia	Southeast Asia, East Asia, and Oceania	41513496	48	30530	31%	28%	24%	12%	5%	16,840	45340
3560	Cairo	Cairo-El Giza-Benha-Zagazig-El Mansura-Tanta	30.04996035	31.24996822	Egypt	EGY	North Africa and Middle East	North Africa and Middle East	34159430	139	25480	56%	17%	9%	2%	14%	16,540	36970
13141	Shanghai	Shanghai	31.21645245	121.4365047	China	CHN	East Asia	Southeast Asia, East Asia, and Oceania	23922481	76	21190	29%	27%	25%	14%	5%	12,760	30430
9612	Kolkata	Haora-Kolkata	22.4949693	88.32467566	India	IND	South Asia	South Asia	23102031	105	20510	38%	13%	28%	2%	18%	13,340	28740
6542	New Delhi	New Delhi-Gurgaon-Sonipat-Ghaziabad-Faridabad-Delhi	28.60002301	77.19998002	India	IND	South Asia	South Asia	20278798	153	20240	37%	13%	29%	2%	18%	13,720	28190
11054	Beijing	Beijing-Changping	39.92889223	116.3882857	China	CHN	East Asia	Southeast Asia, East Asia, and Oceania	19237005	85	17660	28%	27%	25%	14%	5%	10,810	25230
6400	Mumbai	Mumbai-Kalyan	19.01699038	72.8569893	India	IND	South Asia	South Asia	19248808	68	14750	40%	13%	28%	2%	18%	9,060	21020
9953	Dhaka	Narayanganj-Dhaka	23.72305971	90.40857947	Bangladesh	BGD	South Asia	South Asia	19734998	127	14160	29%	25%	24%	8%	13%	9,260	19760
3409	Moscow	Moscow-Podolsk	55.75216412	37.61552283	Russia	RUS	Eastern Europe	Central Europe, Eastern Europe, and Central Asia	13662473	23	13730	63%	25%	4%	4%	5%	6,200	22090
13701	Tokyo	Tokyo-Kawasaki-Kawagoe-Hachioji-Yokohama	35.68501691	139.7514074	Japan	JPN	HI Asia Pacific	High-income	31110910	15	11980	33%	19%	10%	12%	26%	4,790	21000
13542	Manila	Manila-Quezon City-Pasay City	14.60415895	120.9822172	Philippines	PHL	Southeast Asia	Southeast Asia, East Asia, and Oceania	21726284	33	10800	39%	20%	10%	4%	28%	5,820	16020
12584	Jakarta	Jakarta-Serang-Bekasi-Bogor	-6.174417705	106.8294376	Indonesia	IDN	Southeast Asia	Southeast Asia, East Asia, and Oceania	29136267	22	10060	51%	30%	10%	2%	7%	4,470	16200
12992	Wuxi	Changzhou-Wuxi-Suzhou	31.57999615	120.2999849	China	CHN	East Asia	Southeast Asia, East Asia, and Oceania	11019872	81	9990	29%	27%	25%	14%	5%	6,080	14290
11319	Tianjin	Tianjin	39.13002626	117.2000191	China	CHN	East Asia	Southeast Asia, East Asia, and Oceania	7966741	95	7700	28%	27%	25%	15%	5%	4,820	10910
10585	Chengdu	Chengdu	30.67000002	104.0700195	China	CHN	East Asia	Southeast Asia, East Asia, and Oceania	8589619	70	7380	29%	27%	25%	14%	5%	4,380	10660
5587	Karachi	Karachi	24.86999229	66.99000891	Pakistan	PAK	South Asia	South Asia	9744357	111	7220	47%	19%	16%	3%	15%	4,650	10320
13174	Shantou	Chaozhou-Shantou	23.37000633	116.6700256	China	CHN	East Asia	Southeast Asia, East Asia, and Oceania	10279599	41	7080	31%	28%	24%	12%	5%	3,780	10650
13127	Seoul	Seoul-Ansan-Puch'on-Songnam-Goyang-Suwon-Incheon	37.5663491	126.999731	Korea, South	KOR	HI Asia Pacific	High-income	19707253	33	6920	26%	25%	13%	20%	15%	3,680	10530
12200	Wuhan	Wuhan	30.58003135	114.270017	China	CHN	East Asia	Southeast Asia, East Asia, and Oceania	7011138	88	6590	28%	27%	25%	14%	5%	4,070	9370
1204	Sao Paulo	Sao Paulo-Santo Andre	-23.55867959	-46.62501998	Brazil	BRA	Tropical Latin America	Latin America and Caribbean	19923281	21	6400	41%	18%	18%	5%	18%	2,980	10200
13124	Hangzhou	Hangzhou-Shaoxing	30.24997398	120.1700187	China	CHN	East Asia	Southeast Asia, East Asia, and Oceania	7171980	66	5980	29%	27%	25%	13%	5%	3,500	8690
3403	Johannesburg	Johannesburg-Springs-Benoni-Pretoria	-26.17004474	28.03000972	South Africa	ZAF	Southern sub-saharan Africa	Sub-Saharan Africa	11553556	55	5640	26%	15%	14%	6%	38%	3,580	7840
12812	Nanjing	Nanjing	32.05001914	118.7799743	China	CHN	East Asia	Southeast Asia, East Asia, and Oceania	6033823	87	5590	28%	27%	25%	14%	5%	3,430	7970
11083	Bangkok	Bangkok-Samut Sakhon-Pathum Thani-Nonthaburi-Samut Prakan	13.74999921	100.5166447	Thailand	THA	Southeast Asia	Southeast Asia, East Asia, and Oceania	13162728	28	5310	28%	18%	16%	11%	27%	2,780	8080
8434	Chennai	Chennai	13.08998781	80.27999874	India	IND	South Asia	South Asia	8482336	40	5290	42%	14%	26%	2%	16%	2,940	7760
7648	Hyderabad	Hyderabad	17.39998313	78.47995357	India	IND	South Asia	South Asia	7482405	52	5190	41%	13%	27%	2%	17%	3,050	7490
11918	Shenyeng	Shenyeng	41.80497927	123.4499735	China	CHN	East Asia	Southeast Asia, East Asia, and Oceania	5388294	94	5180	28%	27%	25%	15%	5%	3,230	7350
15	Los Angeles	Los Angeles-Riverside-Pasadena-Irvine-Long Beach-San Bernardino	33.98997825	-118.1799805	United States	USA	HI North America	High-income	14103982	13	5170	49%	12%	18%	12%	10%	2,060	8960
864	New York	Paterson-Newark-New York	40.74997906	-73.98001693	United States	USA	HI North America	High-income	15121301	12	5120	50%	12%	18%	11%	9%	1,920	9100
10776	Xian	Xianyang-Xian	34.27502545	108.8949963	China	CHN	East Asia	Southeast Asia, East Asia, and Oceania	5472239	78	4920	29%	27%	25%	14%	5%	2,980	7050
13577	Osaka	Osaka-Otsu-Kobe-Kyoto	34.75003522	135.4601448	Japan	JPN	HI Asia Pacific	High-income	12244199	16	4920	32%	19%	10%	13%	27%	2,040	8470
3690	Sohag	Sohag-Girga	26.55040651	31.70001827	Egypt	EGY	North Africa and Middle East	North Africa and Middle East	5596379	185	4530	56%	18%	10%	3%	15%	3,040	6530
1014	Buenos Aires	Buenos Aires	-34.60250161	-58.39753137	Argentina	ARG	HI Southern Latin America	High-income	11744807	17	4490	42%	12%	16%	6%	23%	1,910	7500
3298	Istanbul	Istanbul	41.10499615	29.01000159	Turkey	TUR	North Africa and Middle East	North Africa and Middle East	12609586	41	4430	47%	13%	20%	15%	6%	2,440	6600
12519	Ho Chi Minh City	Thu Dau Mot-Bien Hoa-Ho Chi Minh City	10.78002545	106.6950272	Vietnam	VNM	Southeast Asia	Southeast Asia, East Asia, and Oceania	10179303	26	4230	31%	32%	15%	13%	10%	2,020	6740
157	Mexico City	Mexico City-Nezahualcoyotl	19.44244244	-99.1309882	Mexico	MEX	Central Latin America	Latin America and Caribbean	19916865	24	4180	51%	12%	20%	4%	13%	2,040	6490
1761	London	London	51.49999473	-0.116721844	United Kingdom	GBR	HI Western Europe	High-income	9654772	15	4100	36%	13%	20%	12%	19%	1,670	7070
10935	Chongqing	Chongqing	29.56497703	106.5949816	China	CHN	East Asia	Southeast Asia, East Asia, and Oceania	4721653	67	4010	29%	27%	25%	14%	5%	2,370	5800
13318	Wenzhou	Wenzhou	28.0199809	120.6500927	China	CHN	East Asia	Southeast Asia, East Asia, and Oceania	5402234	45	3870	31%	28%	24%	12%	5%	2,110	5780
11443	Zhengzhou	Zhengzhou	34.75499615	113.6650927	China	CHN	East Asia	Southeast Asia, East Asia, and Oceania	4173328	84	3820	29%	27%	25%	14%	5%	2,330	5450
7703	Bangalore	Bangalore	12.96999514	77.56000972	India	IND	South Asia	South Asia	6508357	32	3690	43%	14%	26%	1%	15%	1,950	5530
11563	Harbin	Harbin	45.74998395	126.6499849	China	CHN	East Asia	Southeast Asia, East Asia, and Oceania	4016640	80	3610	29%	27%	25%	14%	5%	2,190	5170
6280	Surat	Surat	21.19998374	72.84003943	India	IND	South Asia	South Asia	4435033	73	3480	39%	13%	28%	2%	18%	2,170	4950
6628	Pune	Pune	18.53001752	73.85000362	India	IND	South Asia	South Asia	4635523	62	3450	40%	13%	27%	2%	17%	2,090	4930
3476	Alexandria	Alexandria	31.20001935	29.94999589	Egypt	EGY	North Africa and Middle East	North Africa and Middle East	4761178	118	3410	57%	17%	9%	2%	14%	2,170	4950
13037	Hong Kong	Hong Kong	22.3049809	114.1850093	China	CHN	East Asia	Southeast Asia, East Asia, and Oceania	5080813	34	3280	32%	28%	24%	11%	4%	1,700	5010
5956	Lahore	Lahore-Sheikhu Pura	31.55997154	74.35002478	Pakistan	PAK	South Asia	South Asia	4792527	86	3240	48%	19%	15%	3%	15%	2,010	4660
11093	Shijianzhuang	Shijianzhuang	38.05001467	114.4799784	China	CHN	East Asia	Southeast Asia, East Asia, and Oceania	3197377	110	3230	28%	27%	25%	15%	5%	2,060	4560
13423	Taipei	Taipei-Bade-Pingzhen-Taoyuan-Yangmei-Zhongli-Keelung-New Taipei	25.03583333	121.5683333	Taiwan	TWN	East Asia	Southeast Asia, East Asia, and Oceania	7381592	32	3190	30%	16%	18%	16%	21%	1,740	4770
1960	Lagos	Lagos	6.443261653	3.391531071	Nigeria	NGA	Western sub-saharan Africa	Sub-Saharan Africa	10059314	66	3120	16%	9%	4%	1%	69%	2,220	4050
11786	Changchun	Changchun	43.86500856	125.3399873	China	CHN	East Asia	Southeast Asia, East Asia, and Oceania	3260460	86	3040	28%	27%	25%	14%	5%	1,870	4330
3147	St. Petersburg	St. Petersburg	59.93901451	30.31602006	Russia	RUS	Eastern Europe	Central Europe, Eastern Europe, and Central Asia	4182696	11	3010	66%	24%	4%	3%	3%	1,050	5510
1892	Paris	Paris-Versailles-Melun	48.86669293	2.333335326	French Republic	FRA	HI Western Europe	High-income	9884335	16	2950	40%	15%	14%	15%	15%	1,260	5010
11559	Hanoi	Bac Giang-Son Tay-Hanoi	21.03332725	105.8500142	Vietnam	VNM	Southeast Asia	Southeast Asia, East Asia, and Oceania	5691229	41	2890	29%	30%	15%	15%	10%	1,550	4340
12481	Qingdao	Qingdao	36.08997927	120.3300089	China	CHN	East Asia	Southeast Asia, East Asia, and Oceania	3518556	62	2890	30%	27%	25%	13%	5%	1,680	4210
2114	Cologne	Dortmund-Duisburg-Wuppertal-Essen-Bonn-Ddsseldorf-Cologne	50.93000368	6.950004434	Germany	DEU	HI Western Europe	High-income	5746737	17	2850	54%	12%	15%	11%	8%	1,250	4730
10873	Taiyuan	Taiyuan	37.87501243	112.5450577	China	CHN	East Asia	Southeast Asia, East Asia, and Oceania	3284823	71	2840	29%	27%	25%	14%	5%	1,700	4100
1262	Rio de Janeiro	Rio de Janeiro-Nova Iguacu-Duque de Caxias	-22.92502317	-43.22502079	Brazil	BRA	Tropical Latin America	Latin America and Caribbean	9821639	17	2810	42%	19%	17%	5%	17%	1,190	4670
2970	Kinshasa	Kinshasa-Brazzaville	-4.329724102	15.31497188	Congo (Kinshasa)	COD	Central sub-saharan Africa	Sub-Saharan Africa	6104719	86	2800	24%	18%	9%	2%	47%	1,870	3790
13313	Quanzhou	Quanzhou	24.9000163	118.5799865	China	CHN	East Asia	Southeast Asia, East Asia, and Oceania	4239856	38	2800	32%	28%	24%	12%	4%	1,470	4260
12175	Dalian	Dalian	38.92283839	121.6298308	China	CHN	East Asia	Southeast Asia, East Asia, and Oceania	3168082	65	2650	29%	27%	25%	13%	5%	1,550	3850
11758	Jinan	Jinan	36.67498232	116.9950187	China	CHN	East Asia	Southeast Asia, East Asia, and Oceania	3066122	69	2630	29%	27%	25%	14%	5%	1,560	3790
587	Chicago	Chicago-Joliet-Evanston-Elgin-Waukegan-Aurora-Gary	41.82999066	-87.75005497	United States	USA	HI North America	High-income	7734069	12	2610	50%	12%	18%	11%	9%	980	4640
13644	Nagoya	Gifu-Tsu-Nagoya	35.15499758	136.9149914	Japan	JPN	HI Asia Pacific	High-income	6482133	15	2550	32%	19%	10%	13%	26%	1,040	4430
3629	Asyut	Mallawi-Asyut	27.18997988	31.17994665	Egypt	EGY	North Africa and Middle East	North Africa and Middle East	3081970	190	2510	56%	18%	10%	3%	15%	1,690	3620
494	Lima	Lima	-12.04801268	-77.05006209	Peru	PER	Andean Latin America	Latin America and Caribbean	7942763	46	2450	25%	9%	10%	5%	51%	1,570	3380
8521	Kathmandu	Lalitpur-Kathmandu	27.71669191	85.31664221	Nepal	NPL	South Asia	South Asia	3466184	77	2350	36%	14%	28%	2%	20%	1,480	3320
12769	Nanchang	Nanchang	28.67999229	115.8799963	China	CHN	East Asia	Southeast Asia, East Asia, and Oceania	2950393	56	2330	30%	28%	25%	13%	5%	1,330	3420
9250	Asansol	Asansol	23.6833333	86.9833333	India	IND	South Asia	South Asia	2616927	104	2320	38%	13%	28%	2%	18%	1,510	3250
10518	Rangoon	Rangoon	16.7833541	96.16667761	Myanmar	MMR	Southeast Asia	Southeast Asia, East Asia, and Oceania	4793486	57	2300	21%	28%	22%	11%	19%	1,370	3290
12102	Singapore	Singapore-Johor Bahru	1.293033466	103.8558207	Singapore	SGP	HI Asia Pacific	High-income	6480068	28	2290	37%	10%	7%	12%	34%	1,200	3460
5625	Peshawar	Mardan-Peshawar	34.00501609	71.53500281	Pakistan	PAK	South Asia	South Asia	3662941	66	2260	49%	19%	15%	3%	15%	1,350	3290
11607	Kuala Lumpur	Kuala Lumpur-Shah Alam-Kelang-Putrajaya	3.166665872	101.6999833	Malaysia	MYS	Southeast Asia	Southeast Asia, East Asia, and Oceania	5477991	24	2120	49%	15%	8%	5%	23%	1,030	3290
13307	Surabaya	Mojokerto-Surabaya	-7.249235821	112.7508333	Indonesia	IDN	Southeast Asia	Southeast Asia, East Asia, and Oceania	6096706	20	2020	51%	30%	10%	2%	7%	870	3300
5877	Faisalabad	Faisalabad	31.40998069	73.10999711	Pakistan	PAK	South Asia	South Asia	2944418	88	2000	48%	19%	15%	3%	15%	1,250	2870
13301	Fuzhou	Fuzhou	26.07999595	119.3000459	China	CHN	East Asia	Southeast Asia, East Asia, and Oceania	3054165	35	2000	32%	28%	24%	12%	4%	1,040	3040
2350	Milan	Milan-Como	45.4699752	9.20500891	Italy	ITA	HI Western Europe	High-income	3962580	24	1980	45%	16%	18%	15%	6%	960	3150
10800	Kunming	Kunming	25.06998008	102.6799751	China	CHN	East Asia	Southeast Asia, East Asia, and Oceania	2941082	36	1930	32%	28%	24%	12%	4%	1,010	2940
3250	Kiev	Kiev	50.43336733	30.51662797	Ukraine	UKR	Eastern Europe	Central Europe, Eastern Europe, and Central Asia	1537761	25	1920	75%	16%	4%	3%	2%	880	3040
13270	Ningbo	Ningbo	29.87997072	121.5500378	China	CHN	East Asia	Southeast Asia, East Asia, and Oceania	2468291	54	1890	30%	28%	25%	13%	5%	1,060	2790
10266	Chittagong	Chittagong	22.32999229	91.79996741	Bangladesh	BGD	South Asia	South Asia	3128949	76	1880	31%	25%	24%	7%	13%	1,140	2670
12804	Bandung	Bandung	-6.950029278	107.5700126	Indonesia	IDN	Southeast Asia	Southeast Asia, East Asia, and Oceania	5067836	21	1720	51%	30%	10%	2%	7%	750	2780
5137	Tehran	Tehran-Karaj	35.67194277	51.42434403	Iran	IRN	North Africa and Middle East	North Africa and Middle East	5152290	41	1700	61%	15%	9%	5%	9%	920	2550
3165	Athens	Athens-Piraiavs	37.98332623	23.73332108	Greece	GRC	HI Western Europe	High-income	3033714	13	1690	54%	19%	14%	8%	5%	650	3030
2516	Kano	Kano	11.99997683	8.5200378	Nigeria	NGA	Western sub-saharan Africa	Sub-Saharan Africa	3358111	365	1680	15%	9%	5%	2%	70%	1,290	2050
3189	Bucharest	Bucharest	44.4333718	26.09994665	Romania	ROU	Central Europe	Central Europe, Eastern Europe, and Central Asia	1705084	25	1650	52%	28%	7%	7%	6%	770	2640
8619	Colombo	Moratuwa-Sri Jawewardenepura Kotte-Colombo	6.931965758	79.85775061	Sri Lanka	LKA	Southeast Asia	Southeast Asia, East Asia, and Oceania	4431761	32	1640	54%	18%	13%	3%	12%	830	2510
2949	Budapest	Budapest	47.50000633	19.08332068	Hungary	HUN	Central Europe	Central Europe, Eastern Europe, and Central Asia	1671378	29	1600	57%	16%	12%	13%	2%	800	2480
4790	Baghdad	Baghdad	33.3386485	44.39386877	Iraq	IRQ	North Africa and Middle East	North Africa and Middle East	3307391	91	1580	60%	18%	5%	3%	14%	960	2300
10467	Baotou	Baotou	40.65220725	109.8220198	China	CHN	East Asia	Southeast Asia, East Asia, and Oceania	1922960	59	1560	30%	28%	25%	13%	5%	900	2280
2775	Naples	Caserta-Naples	40.84002525	14.24501135	Italy	ITA	HI Western Europe	High-income	3615605	17	1530	47%	16%	17%	14%	5%	670	2570
11	San Francisco	San Francisco-Berkeley-San Mateo-Oakland-San Jose	37.74000775	-122.4599777	United States	USA	HI North America	High-income	4551520	11	1500	50%	12%	18%	11%	9%	550	2700
310	Dallas	Arlington-Ft. Worth-Dallas	32.82002382	-96.84001693	United States	USA	HI North America	High-income	4939996	10	1490	52%	12%	18%	10%	8%	510	2760
1621	Manchester	Manchester-Liverpool	53.50041526	-2.247987103	United Kingdom	GBR	HI Western Europe	High-income	3793430	13	1480	37%	14%	20%	11%	18%	570	2640
11418	Tangshan	Tangshan	39.62433718	118.194377	China	CHN	East Asia	Southeast Asia, East Asia, and Oceania	1634354	80	1460	29%	27%	25%	14%	5%	880	2090
4720	Dar es Salaam	Dar es Salaam	-6.800012595	39.26834184	United Republic of Tanzania	TZA	Eastern sub-saharan Africa	Sub-Saharan Africa	4896797	30	1420	28%	13%	7%	1%	52%	770	2100
852	Santiago	Santiago-San Bernardo	-33.45001382	-70.66704085	Chile	CHL	HI Southern Latin America	High-income	4338970	32	1400	34%	20%	16%	9%	20%	740	2110
13131	Surakarta	Yogyakarta-Surakarta	-7.564978822	110.8250077	Indonesia	IDN	Southeast Asia	Southeast Asia, East Asia, and Oceania	4286203	19	1380	52%	30%	10%	2%	7%	580	2280
11980	Anshan	Anshan	41.11502138	122.9400305	China	CHN	East Asia	Southeast Asia, East Asia, and Oceania	1450632	90	1370	28%	27%	25%	14%	5%	850	1950
1464	Casablanca	Casablanca	33.59997622	-7.616367433	Morocco	MAR	North Africa and Middle East	North Africa and Middle East	3862890	24	1360	63%	15%	8%	4%	10%	640	2120
513	Miami	Miami-Homestead-Coral Springs-Coral Gables-Fort Lauderdale	25.7876107	-80.22410608	United States	USA	HI North America	High-income	5454147	8	1350	55%	13%	17%	9%	7%	380	2690
13350	Jiaojing	Jiaojing	28.6804057	121.4499922	China	CHN	East Asia	Southeast Asia, East Asia, and Oceania	1882974	45	1350	31%	28%	24%	12%	5%	730	2010
300	Houston	Pasadena-Houston	29.81997438	-95.33997929	United States	USA	HI North America	High-income	4699047	9	1340	53%	12%	17%	10%	8%	440	2540
1756	Accra	Tema-Accra	5.550034606	-0.21671574	Ghana	GHA	Western sub-saharan Africa	Sub-Saharan Africa	3429861	49	1320	27%	21%	6%	2%	44%	810	1850
1926	Algiers	Algiers	36.7630648	3.05055253	Algeria	DZA	North Africa and Middle East	North Africa and Middle East	4304896	38	1310	60%	17%	8%	3%	13%	680	1990
7548	Nagpur	Nagpur	21.16995974	79.08999385	India	IND	South Asia	South Asia	1719285	68	1310	40%	13%	28%	2%	18%	800	1870
826	Philadelphia	Wilmington-Trenton-Philadelphia	39.99997316	-75.16999597	United States	USA	HI North America	High-income	3826023	12	1300	50%	12%	18%	11%	9%	490	2310
801	Toronto	Toronto	43.69997988	-79.42002079	Canada	CAN	HI North America	High-income	5321353	10	1240	51%	13%	15%	12%	9%	410	2340
11255	Luoyang	Luoyang	34.67998781	112.4700752	China	CHN	East Asia	Southeast Asia, East Asia, and Oceania	1488515	64	1240	29%	27%	25%	13%	5%	730	1800
2834	Luanda	Luanda	-8.838286114	13.23442704	Angola	AGO	Central sub-saharan Africa	Sub-Saharan Africa	4245377	49	1220	24%	16%	8%	2%	50%	750	1720
2640	Berlin	Berlin	52.52181866	13.40154862	Germany	DEU	HI Western Europe	High-income	2491192	16	1200	55%	12%	15%	11%	8%	510	2010
2976	Warsaw	Warsaw	52.25000063	20.99999955	Poland	POL	Central Europe	Central Europe, Eastern Europe, and Central Asia	1615479	32	1200	54%	15%	9%	13%	8%	630	1830
5387	Tashkent	Tashkent	41.31170188	69.29493282	Uzbekistan	UZB	Central Asia	Central Europe, Eastern Europe, and Central Asia	1636425	70	1190	64%	15%	4%	2%	15%	690	1760
12270	Linyi	Linyi	35.07998924	118.329976	China	CHN	East Asia	Southeast Asia, East Asia, and Oceania	1355776	75	1190	29%	27%	25%	14%	5%	720	1720
11939	Zibo	Zibo	36.79998761	118.049993	China	CHN	East Asia	Southeast Asia, East Asia, and Oceania	1359536	73	1180	29%	27%	25%	14%	5%	700	1700
780	Washington, D.C.	Washington, D.C.-Alexandria	38.89954938	-77.00941858	United States	USA	HI North America	High-income	3513121	11	1170	50%	12%	18%	11%	9%	430	2090
9158	Dhanbad	Dhanbad	23.80039349	86.41998572	India	IND	South Asia	South Asia	1312703	103	1160	38%	13%	28%	2%	18%	760	1630
7490	Lucknow	Lucknow	26.85503908	80.91499874	India	IND	South Asia	South Asia	1146471	141	1120	37%	13%	29%	2%	18%	750	1560
688	Port-au-Prince	Port-au-Prince	18.5410246	-72.33603459	Haiti	HTI	Caribbean	Latin America and Caribbean	2359357	31	1110	44%	24%	7%	3%	21%	540	1710
2686	Rome	Vatican City-Rome	41.89595563	12.48325842	Italy	ITA	HI Western Europe	High-income	2727158	15	1070	48%	16%	17%	13%	5%	450	1840
11320	Handan	Handan	36.5799752	114.4799784	China	CHN	East Asia	Southeast Asia, East Asia, and Oceania	1124017	94	1070	28%	27%	25%	14%	5%	660	1520
1664	Ouagadougou	Ouagadougou	12.37031598	-1.524723756	Burkina Faso	BFA	Western sub-saharan Africa	Sub-Saharan Africa	1877138	131	1050	18%	9%	4%	1%	67%	760	1340
6318	Chandigarh	Chandigarh	30.71999697	76.78000565	India	IND	South Asia	South Asia	1177426	107	1050	38%	13%	28%	2%	18%	680	1470
13730	Cebu	Cebu	10.31997601	123.9000752	Philippines	PHL	Southeast Asia	Southeast Asia, East Asia, and Oceania	2424299	23	1050	40%	20%	9%	4%	26%	510	1630
23	San Diego	Tijuana-National City-San Diego	32.82002382	-117.1799899	United States	USA	HI North America	High-income	3729771	12	1040	51%	12%	18%	9%	9%	380	1880
714	Detroit	Pontiac-Windsor-Detroit	42.32996014	-83.08005579	United States	USA	HI North America	High-income	3084986	12	1040	49%	12%	18%	12%	9%	400	1830
2304	Orlu	Orlu-Onitsha	5.783715433	7.033306843	Nigeria	NGA	Western sub-saharan Africa	Sub-Saharan Africa	3642730	56	1040	17%	9%	4%	1%	69%	730	1370
1895	Barcelona	Barcelona-Mataro	41.38329958	2.183370319	Kingdom of Spain	ESP	HI Western Europe	High-income	3411988	12	1030	40%	15%	26%	10%	9%	390	1840
1577	Madrid	Madrid	40.40002626	-3.683351686	Kingdom of Spain	ESP	HI Western Europe	High-income	3616765	11	1020	41%	15%	26%	10%	8%	370	1870
84	Phoenix	Glendale-Mesa-Phoenix	33.53997988	-112.0699917	United States	USA	HI North America	High-income	3485355	10	1010	52%	12%	17%	10%	8%	340	1900
13417	Taichung	Changhua-Taichung	24.15207745	120.681667	Taiwan	TWN	East Asia	Southeast Asia, East Asia, and Oceania	2348163	32	990	30%	16%	18%	16%	21%	530	1490
11065	Medan	Binjai-Medan	3.579973978	98.65004024	Indonesia	IDN	Southeast Asia	Southeast Asia, East Asia, and Oceania	2643856	26	980	50%	30%	10%	2%	8%	460	1550
748	Santo Domingo	San Cristobal-Santo Domingo	18.47007285	-69.90008508	Dominican Republic	DOM	Caribbean	Latin America and Caribbean	3101658	35	960	55%	20%	7%	4%	13%	480	1490
1244	Belo Horizonte	Belo Horizonte	-19.91502602	-43.91500452	Brazil	BRA	Tropical Latin America	Latin America and Caribbean	4107201	12	960	45%	19%	16%	4%	15%	340	1720
7518	Kochi	Kochi	10.01500755	76.22391557	India	IND	South Asia	South Asia	1693206	32	960	43%	14%	26%	1%	15%	500	1430
11337	Anyang	Anyang	36.07997988	114.3500122	China	CHN	East Asia	Southeast Asia, East Asia, and Oceania	1052561	81	960	29%	27%	25%	14%	5%	580	1370
1665	Birmingham	Birmingham	52.47497398	-1.919996787	United Kingdom	GBR	HI Western Europe	High-income	2473267	13	950	37%	14%	20%	11%	18%	360	1700
1965	Rotterdam	Rotterdam-The Hague	51.9199691	4.479974323	Kingdom of the Netherlands	NLD	HI Western Europe	High-income	2410059	17	920	32%	14%	22%	16%	16%	400	1550
2908	Katowice	Bytom-Katowice-Gliwice	50.26038047	19.02001705	Poland	POL	Central Europe	Central Europe, Eastern Europe, and Central Asia	1188774	35	920	54%	15%	9%	14%	9%	490	1390
13406	Busan	Busan	35.09505292	129.0100476	Korea, South	KOR	HI Asia Pacific	High-income	2886273	26	900	28%	26%	12%	19%	15%	450	1420
93	Guadalajara	Guadalajara	20.67001609	-103.3300342	Mexico	MEX	Central Latin America	Latin America and Caribbean	4590336	20	870	52%	12%	19%	4%	12%	400	1400
202	Monterrey	Monterrey	25.66999514	-100.3299848	Mexico	MEX	Central Latin America	Latin America and Caribbean	4229090	23	860	51%	12%	20%	4%	13%	410	1350
13121	Semarang	Pati-Semarang	-6.966617412	110.4200195	Indonesia	IDN	Southeast Asia	Southeast Asia, East Asia, and Oceania	2651010	19	860	51%	30%	10%	2%	7%	370	1420
6875	Agra	Agra	27.17042035	78.01502071	India	IND	South Asia	South Asia	890986	130	850	37%	13%	29%	2%	18%	570	1190
1440	Bamako	Bamako	12.65001467	-8.000039105	Mali	MLI	Western sub-saharan Africa	Sub-Saharan Africa	2513197	85	830	25%	16%	11%	2%	45%	550	1120
10347	Xining	Xining	36.6199986	101.7700048	China	CHN	East Asia	Southeast Asia, East Asia, and Oceania	967124	59	780	30%	28%	25%	13%	5%	450	1140
8965	Vishakhapatnam	Vishakhapatnam	17.73001467	83.30498205	India	IND	South Asia	South Asia	1142924	48	770	41%	13%	27%	2%	17%	450	1120
1145	Curitiba	Curitiba	-25.420013	-49.3199976	Brazil	BRA	Tropical Latin America	Latin America and Caribbean	2665427	17	760	42%	19%	17%	5%	17%	320	1260
5588	Almaty	Almaty	43.32498985	76.91503617	Kazakhstan	KAZ	Central Asia	Central Europe, Eastern Europe, and Central Asia	1254550	28	750	61%	20%	10%	4%	5%	350	1180
3522	Ankara	Ankara	39.92723859	32.86439164	Turkey	TUR	North Africa and Middle East	North Africa and Middle East	1933697	48	720	46%	13%	20%	15%	6%	410	1060
931	Montreal	Montreal	45.49999921	-73.58329696	Canada	CAN	HI North America	High-income	3001554	10	710	50%	13%	15%	13%	9%	240	1340
5074	Chelyabinsk	Chelyabinsk	55.15499127	61.43866817	Russia	RUS	Eastern Europe	Central Europe, Eastern Europe, and Central Asia	729624	21	710	63%	25%	4%	4%	4%	310	1150
12426	Yantai	Yantai	37.53040814	121.4000211	China	CHN	East Asia	Southeast Asia, East Asia, and Oceania	942631	49	700	30%	28%	24%	13%	5%	390	1040
6795	Indore	Indore	22.71505922	75.86502274	India	IND	South Asia	South Asia	902940	66	680	40%	13%	27%	2%	17%	420	970
10434	Mandalay	Mandalay	21.96998842	96.08502885	Myanmar	MMR	Southeast Asia	Southeast Asia, East Asia, and Oceania	1306492	63	660	20%	28%	22%	11%	19%	400	930
12903	Zhenjiang	Zhenjiang	32.21998293	119.4300122	China	CHN	East Asia	Southeast Asia, East Asia, and Oceania	723312	80	660	29%	27%	25%	14%	5%	400	940
2020	Ibadan	Ibadan	7.380026264	3.929982054	Nigeria	NGA	Western sub-saharan Africa	Sub-Saharan Africa	2013878	73	650	16%	9%	4%	1%	70%	470	840
7599	Kollam	Kollam	8.900372741	76.56999263	India	IND	South Asia	South Asia	1240886	27	650	45%	14%	25%	1%	15%	320	990
12079	Phnom Penh	Phnom Penh	11.55003013	104.9166345	Cambodia	KHM	Southeast Asia	Southeast Asia, East Asia, and Oceania	1679816	34	650	26%	26%	8%	5%	34%	330	980
1438	Lisbon	Lisbon	38.72272288	-9.144866305	Portugal	PRT	HI Western Europe	High-income	1729887	11	640	36%	25%	17%	6%	16%	210	1230
147	Seattle	Tacoma-Seattle	47.57000205	-122.339985	United States	USA	HI North America	High-income	2473072	8	620	55%	12%	17%	9%	8%	180	1230
932	Boston	Boston-Salem	42.32996014	-71.07001367	United States	USA	HI North America	High-income	2116970	10	620	52%	12%	17%	10%	8%	210	1160
1680	Leeds	Bradford-Leeds	53.83000755	-1.580017539	United Kingdom	GBR	HI Western Europe	High-income	1613136	13	620	37%	14%	20%	11%	18%	240	1110
2813	Vienna	Vienna	48.20001528	16.36663896	Austria	AUT	HI Western Europe	High-income	1461224	20	620	61%	9%	15%	12%	3%	290	990
2236	Turin	Turin	45.07038719	7.669960489	Italy	ITA	HI Western Europe	High-income	1266711	22	610	45%	16%	18%	15%	6%	290	970
8162	Bhilai	Raipur-Bhilai	21.2166667	81.4333333	India	IND	South Asia	South Asia	720816	96	610	39%	13%	28%	2%	18%	390	860
79	Las Vegas	Las Vegas	36.20999778	-115.2200061	United States	USA	HI North America	High-income	2053748	10	600	52%	12%	17%	10%	8%	200	1130
575	Bogota	Bogota	4.596423563	-74.08334396	Colombia	COL	Central Latin America	Latin America and Caribbean	2806174	20	590	50%	12%	22%	5%	10%	270	940
13793	Sydney	Sydney	-33.92001097	151.1851798	Australia	AUS	HI Australasia	High-income	3840730	7	590	53%	17%	16%	7%	6%	140	1260
285	Guatemala	Guatemala	14.62113466	-90.52696558	Guatemala	GTM	Central Latin America	Latin America and Caribbean	2237892	32	580	31%	11%	7%	2%	49%	340	840
520	Marietta	Marietta	33.95561342	-84.54324813	United States	USA	HI North America	High-income	1948299	10	580	52%	12%	17%	10%	8%	200	1080
13468	Fukuoka	Fukuoka	33.59501528	130.4100138	Japan	JPN	HI Asia Pacific	High-income	1373347	17	580	31%	19%	10%	13%	27%	250	980
1322	Salvador	Salvador	-12.9699719	-38.47998743	Brazil	BRA	Tropical Latin America	Latin America and Caribbean	3025480	9	560	48%	20%	15%	3%	13%	160	1100
1190	Campinas	Campinas	-22.90001178	-47.10002975	Brazil	BRA	Tropical Latin America	Latin America and Caribbean	1738347	20	550	41%	18%	17%	5%	18%	250	880
2724	Prague	Prague	50.08333701	14.46597978	Czech Republic	CZE	Central Europe	Central Europe, Eastern Europe, and Central Asia	912286	19	550	61%	14%	8%	9%	7%	250	890
3493	Zaporizhzhya	Zaporizhzhya	47.85729718	35.17680863	Ukraine	UKR	Eastern Europe	Central Europe, Eastern Europe, and Central Asia	458014	23	550	76%	16%	4%	3%	2%	250	880
12587	Zhanjiang	Zhanjiang	21.19998374	110.3800219	China	CHN	East Asia	Southeast Asia, East Asia, and Oceania	867322	32	550	32%	28%	24%	11%	4%	280	840
11704	Luohe	Luohe	33.57000388	114.02998	China	CHN	East Asia	Southeast Asia, East Asia, and Oceania	593977	80	540	29%	27%	25%	14%	5%	330	770
13776	Melbourne	Melbourne-Cranbourne	-37.82003131	144.9750162	Australia	AUS	HI Australasia	High-income	3396570	7	530	53%	17%	16%	7%	6%	130	1130
781	Caracas	Caracas-Los Teques	10.50099855	-66.91703719	Venezuela	VEN	Central Latin America	Latin America and Caribbean	1819188	31	520	54%	15%	11%	8%	12%	270	790
1308	Fortaleza	Fortaleza	-3.750017884	-38.57998132	Brazil	BRA	Tropical Latin America	Latin America and Caribbean	3125006	8	520	50%	20%	15%	3%	12%	130	1070
3027	Belgrade	Belgrade	44.81864545	20.46799068	Republic of Serbia	SRB	Central Europe	Central Europe, Eastern Europe, and Central Asia	718314	23	520	48%	28%	9%	11%	3%	240	850
4045	Amman	Az Zarqa-Amman	31.95002525	35.93329993	Jordan	JOR	North Africa and Middle East	North Africa and Middle East	2397342	42	520	56%	17%	6%	6%	14%	280	770
4414	Nairobi	Nairobi	-1.283346742	36.81665686	Kenya	KEN	Eastern sub-saharan Africa	Sub-Saharan Africa	3994642	15	520	24%	18%	8%	1%	50%	200	910
272	Denver	Aurora-Denver	39.73918805	-104.984016	United States	USA	HI North America	High-income	1970671	8	510	54%	12%	17%	9%	8%	150	1010
13527	Angeles	Angeles	15.14505617	120.5450862	Philippines	PHL	Southeast Asia	Southeast Asia, East Asia, and Oceania	1091729	28	510	40%	20%	9%	4%	27%	260	770
11595	Xuchang	Xuchang	34.02038983	113.8200187	China	CHN	East Asia	Southeast Asia, East Asia, and Oceania	556626	81	500	29%	27%	25%	14%	5%	310	720
1272	Niteroi	Niteroi	-22.90001178	-43.09998967	Brazil	BRA	Tropical Latin America	Latin America and Caribbean	1618111	18	480	42%	18%	17%	5%	18%	210	790
3803	Harare	Harare	-17.81778969	31.04470943	Zimbabwe	ZWE	Southern sub-saharan Africa	Sub-Saharan Africa	1522809	36	480	22%	13%	9%	2%	52%	270	710
1482	Rabat	Rabat	34.02529909	-6.83613082	Morocco	MAR	North Africa and Middle East	North Africa and Middle East	1379184	22	470	64%	15%	7%	4%	10%	220	740
11824	Haiphong	Haiphong	20.83000633	106.6800927	Vietnam	VNM	Southeast Asia	Southeast Asia, East Asia, and Oceania	932726	41	470	29%	30%	15%	15%	10%	250	710
1084	Goiania	Goiania	-16.72002724	-49.30002466	Brazil	BRA	Tropical Latin America	Latin America and Caribbean	1874995	13	460	45%	19%	16%	4%	16%	170	810
522	Minneapolis	St. Paul-Minneapolis	44.97997927	-93.25178634	United States	USA	HI North America	High-income	1567483	9	450	53%	12%	17%	10%	8%	150	840
13434	Denpasar	Kuta-Denpasar	-8.650028871	115.2199849	Indonesia	IDN	Southeast Asia	Southeast Asia, East Asia, and Oceania	1449437	17	450	52%	30%	10%	2%	7%	180	750
803	Baltimore	Baltimore	39.29999005	-76.61998499	United States	USA	HI North America	High-income	1343241	11	440	50%	12%	18%	11%	9%	160	800
2327	Port Harcourt	Port Harcourt	4.810002257	7.010000772	Nigeria	NGA	Western sub-saharan Africa	Sub-Saharan Africa	1717081	44	440	18%	9%	4%	1%	68%	290	590
178	Puebla	Puebla	19.04995994	-98.20003727	Mexico	MEX	Central Latin America	Latin America and Caribbean	2065284	23	420	51%	12%	20%	4%	13%	200	660
145	Ciudad Juarez	Ciudad Juarez	31.69037701	-106.4900481	Mexico	MEX	Central Latin America	Latin America and Caribbean	1849446	18	410	52%	12%	19%	6%	11%	170	700
532	Orlando	Sanford-Kissimmee-Orlando	28.50997683	-81.38003036	United States	USA	HI North America	High-income	1533552	9	410	54%	12%	17%	9%	8%	130	800
2347	Stuttgart	Stuttgart	48.77997988	9.199996296	Germany	DEU	HI Western Europe	High-income	851016	16	410	55%	12%	15%	11%	8%	180	690
6657	Meerut	Meerut	29.00041201	77.70000118	India	IND	South Asia	South Asia	433517	128	410	38%	13%	29%	2%	18%	270	570
5772	Rawalpindi	Rawalpindi	33.59997622	73.04002722	Pakistan	PAK	South Asia	South Asia	678345	59	400	49%	19%	15%	3%	14%	240	590
7649	Coimbatore	Coimbatore	10.99996035	76.95002112	India	IND	South Asia	South Asia	678997	36	400	43%	14%	26%	2%	16%	220	600
666	Maracaibo	Maracaibo	10.72997683	-71.65997766	Venezuela	VEN	Central Latin America	Latin America and Caribbean	1245202	40	390	53%	15%	12%	8%	13%	210	580
12904	Cirebon	Cirebon	-6.733298321	108.5666442	Indonesia	IDN	Southeast Asia	Southeast Asia, East Asia, and Oceania	1138361	21	390	51%	30%	10%	2%	7%	170	630
675	Columbus	Columbus	39.97997438	-82.9900096	United States	USA	HI North America	High-income	1069835	12	380	49%	12%	18%	11%	9%	140	660
1582	Glasgow	Glasgow	55.87440472	-4.250707236	United Kingdom	GBR	HI Western Europe	High-income	960482	14	380	36%	14%	20%	11%	18%	150	670
4054	Aleppo	Aleppo	36.22997072	37.1700203	Syria	SYR	North Africa and Middle East	North Africa and Middle East	1041288	45	380	75%	12%	5%	2%	6%	200	570
1457	Porto	Porto	41.15000633	-8.620001263	Portugal	PRT	HI Western Europe	High-income	1027346	11	370	36%	25%	17%	6%	16%	120	720
6190	Ludhiana	Ludhiana	30.92776206	75.87225745	India	IND	South Asia	South Asia	419139	107	370	38%	13%	28%	2%	18%	240	520
251	San Antonio	San Antonio	29.48733319	-98.50730534	United States	USA	HI North America	High-income	1339051	9	360	54%	12%	17%	9%	8%	110	700
1456	Marrakesh	Marrakesh	31.6299931	-7.999987428	Morocco	MAR	North Africa and Middle East	North Africa and Middle East	911842	30	360	62%	15%	8%	5%	11%	180	540
1543	Fez	Fez	34.05459963	-5.000377239	Morocco	MAR	North Africa and Middle East	North Africa and Middle East	971076	26	360	63%	15%	8%	4%	10%	180	550
12998	Tegal	Tegal	-6.869569073	109.1199955	Indonesia	IDN	Southeast Asia	Southeast Asia, East Asia, and Oceania	1082117	20	360	51%	30%	10%	2%	7%	150	580
577	Barranquilla	Soledad-Barranquilla	10.95998863	-74.79996688	Colombia	COL	Central Latin America	Latin America and Caribbean	1427892	26	340	48%	12%	23%	6%	11%	170	530
2642	Douala	Douala	4.060409769	9.709991006	Cameroon	CMR	Western sub-saharan Africa	Sub-Saharan Africa	509959	137	340	17%	13%	8%	3%	59%	240	440
726	Cleveland	Cleveland	41.4699868	-81.69499821	United States	USA	HI North America	High-income	1053782	11	330	51%	12%	18%	11%	9%	120	610
1302	Vitiria	Vitiria-Vila Velha	-20.32399331	-40.36599634	Brazil	BRA	Tropical Latin America	Latin America and Caribbean	1465180	12	330	46%	19%	16%	4%	15%	120	600
5271	Ashgabat	Ashgabat	37.94999493	58.38329911	Turkmenistan	TKM	Central Asia	Central Europe, Eastern Europe, and Central Asia	581723	41	330	63%	21%	3%	2%	12%	170	500
365	San Jose	Heredia-Alajuela-San Jose	9.93501243	-84.08405135	Costa Rica	CRI	Central Latin America	Latin America and Caribbean	1659721	22	310	54%	12%	21%	5%	8%	150	490
386	Kansas City	Kansas City-Independence-Kansas City	39.10708851	-94.60409422	United States	USA	HI North America	High-income	1085297	9	310	53%	12%	17%	10%	8%	100	590
9342	Cuttack	Cuttack	20.47000246	85.88994055	India	IND	South Asia	South Asia	416710	64	310	40%	13%	27%	2%	17%	190	450
3903	Gaza	Gaza	31.52999921	34.44501868	Israel	ISR	HI Western Europe	High-income	1254229	23	300	42%	13%	15%	13%	16%	140	470
13690	Maebashi	Maebashi	36.39269981	139.0726892	Japan	JPN	HI Asia Pacific	High-income	798436	14	300	33%	19%	10%	12%	26%	120	530
122	Leon	Leon	21.1499868	-101.7000304	Mexico	MEX	Central Latin America	Latin America and Caribbean	1482344	21	290	52%	12%	20%	4%	13%	140	460
1760	Valencia	Valencia	39.48501752	-0.400012046	Kingdom of Spain	ESP	HI Western Europe	High-income	1002534	11	290	41%	15%	26%	10%	8%	100	520
5119	Riyadh	Riyadh	24.64083315	46.77274166	Saudi Arabia	SAU	North Africa and Middle East	North Africa and Middle East	721117	280	290	51%	18%	6%	5%	20%	210	400
1534	Dublin	Dublin	53.33306114	-6.248905682	Ireland	IRL	HI Western Europe	High-income	1091672	11	270	50%	11%	18%	9%	11%	100	500
949	Cordoba	Cordoba	-31.39995807	-64.18229456	Argentina	ARG	HI Southern Latin America	High-income	734947	14	250	44%	13%	16%	6%	22%	100	430
1209	Sao Luis	Sao Luis	-2.515984681	-44.26599085	Brazil	BRA	Tropical Latin America	Latin America and Caribbean	1225718	10	250	47%	20%	16%	4%	14%	80	470
13469	Kitakyushu	Shimonoseki-Kitakyushu	33.87039899	130.8200146	Japan	JPN	HI Asia Pacific	High-income	643103	15	250	32%	19%	10%	13%	26%	100	440
344	Calgary	Calgary	51.08299176	-114.0799982	Canada	CAN	HI North America	High-income	1153260	8	240	52%	13%	15%	11%	8%	70	470
772	Virginia Beach	Virginia Beach-Norfolk	36.85321433	-75.97831873	United States	USA	HI North America	High-income	796491	10	240	52%	12%	18%	10%	9%	80	450
13349	Gwangju	Gwangju	35.1709656	126.9104341	Korea, South	KOR	HI Asia Pacific	High-income	688078	33	240	26%	25%	13%	20%	15%	130	370
12881	Tasikmalaya	Tasikmalaya	-7.325406882	108.2146761	Indonesia	IDN	Southeast Asia	Southeast Asia, East Asia, and Oceania	686365	17	210	52%	30%	10%	2%	7%	90	360
129	Torreon	Gomez Palacio-Torreon	25.57005292	-103.4200029	Mexico	MEX	Central Latin America	Latin America and Caribbean	1021892	20	200	52%	12%	19%	4%	13%	90	310
3324	Bursa	Bursa	40.1999868	29.06999792	Turkey	TUR	North Africa and Middle East	North Africa and Middle East	621753	34	200	48%	13%	19%	14%	6%	100	300
146	San Luis Potosi	San Luis Potosi	22.16997622	-100.9999956	Mexico	MEX	Central Latin America	Latin America and Caribbean	1057093	18	190	53%	12%	19%	4%	12%	80	310
12433	Bandar Lampung	Bandar Lampung-Bandar Lampung	-5.430018698	105.2699979	Indonesia	IDN	Southeast Asia	Southeast Asia, East Asia, and Oceania	571646	20	190	51%	30%	10%	2%	7%	80	310
13055	Pakalongan	Pakalongan	-6.8795943	109.6700394	Indonesia	IDN	Southeast Asia	Southeast Asia, East Asia, and Oceania	536190	19	180	51%	30%	10%	2%	7%	70	290
334	Merida	Merida	20.96663881	-89.61663355	Mexico	MEX	Central Latin America	Latin America and Caribbean	949805	16	160	54%	13%	19%	3%	12%	70	270
224	Tampico	Tampico	22.30001996	-97.87000574	Mexico	MEX	Central Latin America	Latin America and Caribbean	762111	22	150	51%	12%	20%	4%	13%	70	240
2768	Stockholm	Stockholm	59.35075995	18.09733473	Sweden	SWE	HI Western Europe	High-income	1161079	5	150	63%	17%	10%	4%	6%	-	460
179	Saltillo	Saltillo	25.41995872	-101.0049823	Mexico	MEX	Central Latin America	Latin America and Caribbean	771093	17	140	53%	13%	19%	3%	12%	60	220
125	Acapulco	Acapulco	16.84999086	-99.91597905	Mexico	MEX	Central Latin America	Latin America and Caribbean	715338	17	130	53%	12%	19%	3%	12%	50	210
249	Tuxtla Gutierrez	Tuxtla Gutierrez	16.74999697	-93.1500096	Mexico	MEX	Central Latin America	Latin America and Caribbean	576040	26	120	50%	12%	20%	4%	13%	60	190
653	Charlotte	Charlotte	35.20499453	-80.83003809	United States	USA	HI North America	High-income	390788	10	110	52%	12%	17%	10%	8%	40	210
1987	Haarlem	Haarlem	52.38043194	4.629991006	Kingdom of the Netherlands	NLD	HI Western Europe	High-income	283659	16	110	32%	14%	22%	16%	16%	50	180
368	Cancun	Cancun	21.16995974	-86.83000777	Mexico	MEX	Central Latin America	Latin America and Caribbean	688570	13	100	56%	13%	18%	3%	11%	40	180
3583	Shibin el Kom	Shibin el Kom	30.59199913	30.89999749	Egypt	EGY	North Africa and Middle East	North Africa and Middle East	43762	113	30	57%	17%	9%	2%	14%	20	50
